# Supplementary material for: Thorough Investigation of the Phenolic Profile of Reputable Greek Honey Varieties: Varietal Discrimination and Floral Markers Identification Using Liquid Chromatography–High-Resolution Mass Spectrometry
Source: Molecules. 2022 Jul 11;27(14):4444. doi: 10.3390/molecules27144444 (PMC9323402; doi:10.3390/molecules27144444)
Supplement: Supplementary file 1 [file molecules-27-04444-s001.zip]

Archive with 1 entries (1 files):
- molecules-1786070-supplementary.pdf
